# Supplementary material for: Functional antagonism between ΔNp63α and GCM1 regulates human trophoblast stemness and differentiation
Source: Nat Commun. 2022 Mar 25;13:1626. doi: 10.1038/s41467-022-29312-6 (PMC8956607; doi:10.1038/s41467-022-29312-6)
Supplement: Supplementary file 4 — Source Data [file 41467_2022_29312_MOESM4_ESM.xlsx]

## Sheet: Fig1
	Fig. 1e	Relative mRNA expression							Fig. 1f	Relative mRNA expression					Fig. 1g	Relative mRNA expression (Stemness genes)
		GCM1		HTRA4		hCGb				GCM1		ΔNp63a				DMSO	FSK	DMSO	FSK	DMSO	FSK	DMSO	FSK
		pCDH	pCDH-ΔNp63a-FLAG	pCDH	pCDH-ΔNp63a-FLAG	pCDH	pCDH-ΔNp63a-FLAG			Scramble shRNA	GCM1 shRNA	Scramble shRNA	GCM1 shRNA			DNp63a		ELF5		TEAD4		EPCAM
		1	0.75	1	0.58	1	0.11			1	0.479	1	2.357			1	0.26	1	0.47	1	0.34	1	0.43
		1	0.91	1	0.37	1	0.14			1	0.537	1	2.809			1	0.39	1	0.58	1	0.43	1	0.49
		1	0.92	1	0.36	1	0.14			1	0.351	1	4.513			1	0.3	1	0.5	1	0.33	1	0.45
	Mean	1	0.86	1	0.436667	1	0.13		Mean	1	0.455667	1	3.22633		Mean	1	0.316667	1	0.516667	1	0.366667	1	0.456667
	SD	0	0.0953939	0	0.124231	0	0.0173205		SD	0	0.09517	0	1.13697		SD	0	0.0665833	0	0.0568624	0	0.0550757	0	0.0305505
	Fig. 1e			Relative mRNA expression					Fig. 1f		Relative mRNA expression				Fig. 1g			Relative mRNA expression (Stemness)
	unpaired two-tailed Student's t-test			P Value					unpaired two-tailed Student's t-test		P Value				unpaired two-tailed Student's t-test			P Value
	GCM1: pCDH VS pCDH-DNp63a-FLAG			P=0.0638					GCM1: Scramble VS GCM1 shRNA		P=0.000582787				DNp63a: DMSO VS FSK			P<0.0001
	HTRA4: pCDH VS pCDH-DNp63a-FLAG			P=0.00141981					DNp63a: Scramble VS GCM1 shRNA		P=0.027490229				ELF5: DMSO VS FSK			P=0.000123874
	hCGb: pCDH VS pCDH-DNp63a-FLAG			P<0.0001											TEAD4: DMSO VS FSK			P<0.0001
															EPCAM: DMSO VS FSK			P<0.0001
	Fig. 1g	Relative mRNA expression (Differentiation genes)														Fig. 1i	Fusion index (%)
		DMSO	FSK	DMSO	FSK	DMSO	FSK	DMSO	FSK	DMSO	FSK	DMSO	FSK				DMSO		FSK
		GCM1		SYN1		hCGb		HTRA4		PGF		WNT10B					Scramble shRNA	DNp63a shRNA	Scramble shRNA	DNp63a shRNA
		1	2.45	1	2.54	1	13.43	1	7.08	1	4.29	1	6.63				4.25631	9.24528	12.4875	27.2204
		1	2.43	1	2	1	10.51	1	7.45	1	4.38	1	6.82				5.70579	10.5334	12.2072	22.908
		1	2.28	1	2.36	1	9.64	1	7.51	1	4.74	1	6.52				5.96564	11.187	11.2493	18.099
		1	2.38667	1	2.3	1	11.1933	1	7.34667	1	4.47	1	6.65667			Mean	5.30924	10.3219	11.9813	22.7424
		0	0.0929157	0	0.274955	0	1.98525	0	0.232881	0	0.238118	0	0.151767			SD	0.921076	0.987999	0.649255	4.56294
	Fig. 1g			Relative mRNA expression (Differentiation)												Fig. 1i			Fusion index (%)
	unpaired two-tailed Student's t-test			P Value												unpaired two-tailed Student's t-test			P Value
	GCM1: DMSO VS FSK			P<0.0001												Scramble VS DNp63a shRNA (DMSO)			P=0.00301241
	SYN1: DMSO VS FSK			P=0.00121114												Scramble VS DNp63a shRNA (FSK)			P=0.015551496
	hCGb: DMSO VS FSK			P=0.000883404
	HTRA4: DMSO VS FSK			P<0.0001
	PGF: DMSO VS FSK			P<0.0001
	WNT10B: DMSO VS FSK			P<0.0001
	Fig. 1h	Relative mRNA expression
		GCM1						ΔNp63a						SYN1						hCGb						HTRA4
	Condition	1	2	3	4	5	6	1	2	3	4	5	6	1	2	3	4	5	6	1	2	3	4	5	6	1	2	3	4	5	6
		Scramble shRNA DMSO	GCM1 shRNA DMSO	DNp63a shRNA DMSO	Scramble shRNA FSK	GCM1 shRNA FSK	DNp63a shRNA FSK	Scramble shRNA DMSO	GCM1 shRNA DMSO	DNp63a shRNA DMSO	Scramble shRNA FSK	GCM1 shRNA FSK	DNp63a shRNA FSK	Scramble shRNA DMSO	GCM1 shRNA DMSO	DNp63a shRNA DMSO	Scramble shRNA FSK	GCM1 shRNA FSK	DNp63a shRNA FSK	Scramble shRNA DMSO	GCM1 shRNA DMSO	DNp63a shRNA DMSO	Scramble shRNA FSK	GCM1 shRNA FSK	DNp63a shRNA FSK	Scramble shRNA DMSO	GCM1 shRNA DMSO	DNp63a shRNA DMSO	Scramble shRNA FSK	GCM1 shRNA FSK	DNp63a shRNA FSK
		1	0.6209	1.4408	2.9112	1.8133	3.4405	1	1.0411	0.5554	0.392	0.5919	0.1644	1	0.3636	2.0062	2.3826	1.0666	4.3557	1	0.2938	2.5782	8.1254	2.9769	20.6513	1	0.3157	2.4004	8.5202	2.9839	21.045
		1	0.5782	1.359	2.5976	1.4309	3.0211	1	1.0379	0.5276	0.4002	0.65	0.2214	1	0.3193	1.6819	2.114	1.0385	3.5412	1	0.265	3.345	9.2943	3.2168	20.7659	1	0.2991	2.7391	7.7196	2.7433	16.569
		1	0.613	1.2893	2.5692	1.6126	2.7803	1	1.455	0.5672	0.3033	0.6859	0.1241	1	0.3279	1.9576	2.3284	1.08	3.9991	1	0.2739	2.7633	8.987	2.7706	18.3954	1	0.3987	3.3478	8.449	3.5109	16.1747
	Mean	1	0.604033	1.36303	2.69267	1.61893	3.08063	1	1.178	0.550067	0.365167	0.6426	0.169967	1	0.336933	1.8819	2.275	1.0617	3.96533	1	0.277567	2.8955	8.80223	2.9881	19.9375	1	0.337833	2.8291	8.2296	3.07937	17.9296
	SD	0	0.0227183	0.0758305	0.189787	0.191279	0.334102	0	0.239894	0.0203316	0.0537347	0.0474349	0.0488883	0	0.0234909	0.174901	0.142039	0.0211795	0.408299	0	0.014746	0.400129	0.605959	0.223311	1.33676	0	0.0533615	0.480069	0.443105	0.392604	2.70524
	Fig. 1h			Relative mRNA expression
	one-way ANOVA with Tukey’s post hoc test			Adjusted P Value
	GCM1: Condition 1 VS Condition 2			P<0.0001
	GCM1: Condition 4 VS Condition 5			P=0.0044
	ΔNp63a: Condition 1 VS Condition 3			P=0.0174
	ΔNp63a: Condition 4 VS Condition 5			P=0.0012
	ΔNp63a: Condition 4 VS Condition 6			P=0.0074
	SYN1: Condition 1 VS Condition 3			P=0.0001
	SYN1: Condition 4 VS Condition 6			P=0.0004
	hCGb: Condition 1 VS Condition 3			P=0.0001
	hCGb: Condition 4 VS Condition 6			P<0.0001
	HTRA4: Condition 1 VS Condition 3			P=0.0005
	HTRA4: Condition 4 VS Condition 6			P=0.0007

## Sheet: Fig2
																Fig. 2a	Relative GATA3 mRNA expression					Fig. 2a	Relative GATA3 mRNA expression
																	BeWo		JEG3			unpaired two-tailed Student's t-test	P Value
																	pCDH	pCDH-DNp63a-FLAG	Scramble	DNp63a shRNA		BeWo: pCDH VS pCDH-DNp63a-FLAG	P=0.023603
																	1	1.19744	1	0.503453		JEG3: pCDH VS pCDH-DNp63a-FLAG	P<0.0001
																	1	1.63835	1	0.531057
																	1	1.16986	1	0.452508
																	1	1.29386
																Mean	1	1.32488	1	0.495672
																SD	0	0.215637	0	0.0398482
												Fig. 2b	Relative luciferase activity (JEG3)									Fig. 2b	Relative luciferase activity
													w/o pGATA3-FLAG		pGATA3-FLAG		w/o pGATA3-FLAG		pGATA3-FLAG			unpaired two-tailed Student's t-test	P Value
													Scramble	DNp63a shRNA	Scramble	DNp63a shRNA	Scramble	DNp63a shRNA	Scramble	DNp63a shRNA		Scramble VS DNp63a shRNA (under w/o pGATA3-FLAG in pHTRA4-1Kb)	P=0.0101
													pGL3E1B		pGL3E1B		pHTRA4-1Kb		pHTRA4-1Kb			w/o pGATA3-FLAG VS pGATA3-FLAG (under DNp63a shRNA in pHTRA4-1Kb)	P=0.028805
													491.171	635.86	339.803	554.892	2221.96	4958.89	1071.81	1909.43
													823.138	792.165	527.937	497.602	3326.7	4417.33	2284.15	3142.39
													327.867	1028.49	272.862	722.944	1880.88	5539.51	1571.53	3682.53
												Mean	547.392	818.839	380.201	591.813	2476.51	4971.91	1642.49	2911.45
												SD	252.376	197.67	132.249	117.12	755.778	561.206	609.281	908.829
												Fig. 2d	pGL3-p63bswt/mtLuc luciferase activity									Fig. 2d	pGL3-p63bswt/mtLuc luciferase activity
												Condition	1	2	3	4	5	6	7	8		two-way ANOVA with Tukey’s post hoc test	Adjusted P Value
												pCMV14-N3HA-GCM1	0 mg	0 mg	0 mg	0.25 mg	0.5 mg	0 mg	0.25 mg	0.5 mg		Condition 3 VS Condition 6	P<0.0001
												pEF1a-DNp63a-Flag	0 mg	0.5 mg	0 mg	0 mg	0 mg	0.5 mg	0.5 mg	0.5 mg		Condition 6 VS Condition 7	P<0.0001
													pGL3-p63bsmtLuc		pGL3-p63bswtLuc							Condition 6 VS Condition 8	P<0.0001
													33.1973	67.0207	57.6395	25.3735	28.4227	1292.02	796.996	599.132
													3.47137	8.03358	63.8324	22.747	25.9499	1314.26	866.292	890.117
													94.9142	211.637	74.8818	48.3687	38.2605	846.213	520.467	594.455
													29.3625	80.8545	160.145	40.9864	32.8004	824.254	632.343	512.209
													34.6646	83.8096	99.6056	53.5842	45.5931	1209.76	662.891	551.45
													14.2601	54.6571	83.341	32.3992	30.3931	1146.21	735.077	364.647
												Mean	34.9783	84.3355	89.9075	37.2432	33.57	1105.45	702.344	585.335
												SD	31.7775	68.148	37.4629	12.4845	7.23606	217.819	123.649	172.258
														Fig. 2d	pGL3-DNp63aLuc luciferase activity							Fig. 2d	pGL3-DNp63aLuc luciferase activity
														Condition	1	2	3	4	5	6		two-way ANOVA with Tukey’s post hoc test	Adjusted P Value
														pCMV14-N3HA-GCM1	0 mg	0.25 mg	0.5 mg	0 mg	0.25 mg	0.5 mg		Condition 1 VS Condition 4	P<0.0001
														pEF1a-DNp63a-Flag	0 mg	0 mg	0 mg	0.5 mg	0.5 mg	0.5 mg		Condition 4 VS Condition 5	P=0.0002
															69.3559	52.2803	46.5556	1471.09	1214.58	702.567		Condition 4 VS Condition 6	P<0.0001
															115.883	59.4808	54.8777	1604.12	988.425	825.563
															65.9606	55.1587	56.3064	1518.47	1067.43	976.484
														Mean	83.7331	55.6399	52.5799	1531.23	1090.14	834.871
														SD	27.8942	3.62428	5.26589	67.4273	114.775	137.196
								Fig. 2f	Relative mRNA expression													Fig. 2f	Relative mRNA expression
									DNp63a				HTRA4				hCGb					unpaired two-tailed Student's t-test	P Value
									DMSO	FSK	DMSO	FSK	DMSO	FSK	DMSO	FSK	DMSO	FSK	DMSO	FSK		DNp63a: DMSO VS FSK (GCM1-KO)	P=0.488038
									GCM1-KO		WT		GCM1-KO		WT		GCM1-KO		WT			DNp63a: DMSO VS FSK (WT)	P<0.0001
									2.336	2.652	1	0.363	0.013	0.011	1	14.476	0.0013955	0.266	1	32.963		HTRA4: DMSO VS FSK (WT)	P=0.0017
									1.959	2.015	1	0.407	0.042	0.023	1	15.784	0.00343521	0.133	1	31.148		hCGb: DMSO VS FSK (WT)	P=0.000599
									1.93558	2.10689	1	0.361255	0.00679923	0.0542014	1	21.5587	0.00165543	0.348837	1	42.4687
								Mean	2.07686	2.25796	1	0.377085	0.0205997	0.0294005	1	17.2729	0.00216205	0.249279	1	35.5266
								SD	0.183488	0.28114	0	0.021165	0.0187907	0.0223006	0	3.76879	0.00111022	0.108886	0	6.08017

## Sheet: Fig3
		Fig. 3a	Relative mRNA expression (Stemness genes)												Fig. 3a	Relative mRNA expression (Stemness)
			DNp63a		ELF5		TEAD4		EPCAM		AXIN2				unpaired two-tailed Student's t-test	P Value
			MOCK	EGF/CASVY	MOCK	EGF/CASVY	MOCK	EGF/CASVY	MOCK	EGF/CASVY	MOCK	EGF/CASVY			DNp63a: Mock VS EGF/CASVY	P<0.0001
			1	4.57008	1	33.3645	1	15.043	1	5.04	1	2.8187			ELF5: Mock VS EGF/CASVY	P=0.000794
			1	4.0625	1	26.1416	1	14.0056	1	4.92	1	2.9744			TEAD4: Mock VS EGF/CASVY	P<0.0001
			1	4.30814	1	23.617	1	15.5456	1	4.96	1	2.50367			EPCAM: Mock VS EGF/CASVY	P<0.0001
		Mean	1	4.31357	1	27.7077	1	14.8647	1	4.97333	1	2.76559			AXIN2: Mock VS EGF/CASVY	P=0.00021791
		SD	0	0.253832	0	5.05897	0	0.78533	0	0.061101	0	0.239818
		Fig. 3a	Relative mRNA expression (Differentiation genes)												Fig. 3a	Relative mRNA expression (Differentiation)
			GCM1		hCGb		HTRA4		PGF		WNT10B				unpaired two-tailed Student's t-test	P Value
			MOCK	EGF/CASVY	MOCK	EGF/CASVY	MOCK	EGF/CASVY	MOCK	EGF/CASVY	MOCK	EGF/CASVY			GCM1: Mock VS EGF/CASVY	P<0.0001
			1	0.689977	1	0.246926	1	0.370839	1	0.464933	1	0.158213			hCGb: Mock VS EGF/CASVY	P<0.0001
			1	0.641499	1	0.207838	1	0.311638	1	0.413072	1	0.152633			HTRA4: Mock VS EGF/CASVY	P<0.0001
			1	0.667336	1	0.226926	1	0.353861	1	0.4166	1	0.167564			PGF: Mock VS EGF/CASVY	P<0.0001
		Mean	1	0.666271	1	0.22723	1	0.345446	1	0.431535	1	0.15947			WNT10B: Mock VS EGF/CASVY	P<0.0001
		SD	0	0.0242565	0	0.0195458	0	0.0304848	0	0.0289773	0	0.00754436
					Fig. 3d	Relative mRNA expression (BeWo)									Fig. 3d	Relative mRNA expression (BeWo)
						DNp63a		GCM1		HTRA4		hCGb			unpaired two-tailed Student's t-test	P Value
						Normoxia	Hypoxia	Normoxia	Hypoxia	Normoxia	Hypoxia	Normoxia	Hypoxia		DNp63a: Normoxia VS Hypoxia	P=0.01857
						1	2.37	1	0.24	1	0.33	1	0.147		GCM1: Normoxia VS Hypoxia	P<0.0001
						1	3.55	1	0.22	1	0.35	1	0.11		HTRA4: Normoxia VS Hypoxia	P<0.0001
						1	4.65	1	0.26	1	0.35	1	0.09		hCGb: Normoxia VS Hypoxia	P<0.0001
					Mean	1	3.52333	1	0.24	1	0.343333	1	0.115667
					SD	0	1.14023	0	0.02	0	0.011547	0	0.0289194
					Fig. 3d	Relative mRNA expression (ITGA6+ CTB)									Fig. 3d	Relative mRNA expression (ITGA6+ CTB)
						DNp63a		GCM1		hCGb		MKI67			unpaired two-tailed Student's t-test	P Value
						Normoxia	Hypoxia	Normoxia	Hypoxia	Normoxia	Hypoxia	Normoxia	Hypoxia		DNp63a: Normoxia VS Hypoxia	P=0.041548
						1	1.8891	1	0.611398	1	0.186015	1	3.95946		GCM1: Normoxia VS Hypoxia	P=0.00353544
						1	1.2165	1	0.353897	1	0.0840606	1	3.16123		HTRA4: Normoxia VS Hypoxia	P<0.0001
						1	1.6363	1	0.314066	1	0.0777254	1	3.67271		MKI67: Normoxia VS Hypoxia	P=0.0003711
					Mean	1	1.58063	1	0.426454	1	0.115934	1	3.5978
					SD	0	0.33974	0	0.1614	0	0.0607751	0	0.404351

## Sheet: Fig4
						Fig. 4e	Relative mRNA expresssion													Fig. 4e	Relative mRNA expression
							DNp63a				GCM1				hCGb					two-way ANOVA with Tukey’s post hoc test	Adjusted P Value
							TSTerm#2 Normoxia	TSTerm#2 Hypoxia	ST-TSTerm#2 Normoxia	ST-TSTerm#2 Hypoxia	TSTerm#2 Normoxia	TSTerm#2 Hypoxia	ST-TSTerm#2 Normoxia	ST-TSTerm#2 Hypoxia	TSTerm#2 Normoxia	TSTerm#2 Hypoxia	ST-TSTerm#2 Normoxia	ST-TSTerm#2 Hypoxia		DNp63a: ST-TSTerm#2 Normoxia VS Hypoxia	P=0.0042
							1	1.27625	0.0803699	0.537768	1	0.066806	7.96321	2.76756	1	0.112613	179.91	66.036		GCM1: ST-TSTerm#2 Normoxia VS Hypoxia	P=0.0007
							1	1.31815	0.080066	0.753795	1	0.0511111	5.82815	1.64148	1	0.0595041	202.149	38.1818		hCGb: ST-TSTerm#2 Normoxia VS Hyposia	P=0.0008
							1	1.64326	0.0911219	1.08717	1	0.0484244	9.52941	2.68277	1	0.0608069	291.643	70.0576
						Mean	1	1.41256	0.0838526	0.79291	1	0.0554472	7.77359	2.36394	1	0.0776412	224.567	58.0918
						SD	0	0.200892	0.00629721	0.27678	0	0.00992836	1.8579	0.6271	0	0.0302931	59.1438	17.3594
														Fig. 4f	Relative luciferase activity					Fig. 4f	Relative luciferase activity
	Fig. 4d	Flow cytometry analysis (HLA-G)													Normoxia		Hypoxia			unpaired two-tailed Student's t-test	P Value
		Total events	Gated events	Gated events (% of total)											E1bLUCGCM1-2K	pGL4-SV40	E1bLUCGCM1-2K	pGL4-SV40		E1bLUCGCM1-2K: Normoxia VS Hypoxia	P=0.0008105
	IgG control	10000	28	0.3											6252.51	1586.33	3489.85	2018.26		GCM1: ST-TSTerm#2 Normoxia VS Hypoxia	P=0.167033999
	HLA-G antibody	10000	5732	57.3											5527.57	1471.5	3348.87	1911.76
															6474.74	1393.95	3500.36	1449.29
														Mean	6084.94	1483.92	3446.36	1793.1
	Fig. 4g													SD	495.323	96.7903	84.5889	302.473
	GCM1+DNp63a	GCM1+DNp63a(Mean)	R-IgG+DNp63a	R-IgG+DNp63a(Mean)
	2.76	2.322	0.6	0.358										Fig. 4h	Fusion index (%)
	2.06		0.37												GFP	ΔNp63a-FLAG				Fig. 4h	Fusion index (%)
	2.03		0.33												26.53	13.67				unpaired two-tailed Student's t-test	P Value
	2.56		0.23												25.33	16				GFP VS ΔNp63a-FLAG	P=0.000283
	2.2		0.26												24.67	15.33
	2.68	2.4	0.53	0.442										Mean	25.51	15
	2.33		0.22											SD	0.942974	1.19954
	2.34		0.5																	Fig. 4h	Fold change of mRNA expression (relative to EGFP (ST-TSTerm#2))
	2.4		0.54																	two-way ANOVA with Tukey’s post hoc test	Adjusted P Value
	2.25		0.42																	GCM1: GFP(ST-TSTerm#2) VS DNp63a-FLAG(ST-TSTerm#2)	P=0.3363
	1.84	1.836	0.26	0.238																hCGb: GFP(ST-TSTerm#2) VS DNp63a-FLAG(ST-TSTerm#2)	P<0.0001
	2.19		0.33																	SYN1: GFP(ST-TSTerm#2) VS DNp63a-FLAG(ST-TSTerm#2)	P=0.0011
	1.86		0.21
	1.54		0.21				Fig. 4h	Fold change of mRNA expression (relative to GFP (ST-TSTerm#2))
	1.75		0.18					GCM1				hCGb				SYN1
	Mean	2.186	Mean	0.346				GFP(TSTerm#2)	DNp63a-FLAG(TSTerm#2)	GFP(ST-TSTerm#2)	DNp63a-FLAG(ST-TSTerm#2)	GFP(TSTerm#2)	DNp63a-FLAG(TSTerm#2)	GFP(ST-TSTerm#2)	DNp63a-FLAG(ST-TSTerm#2)	GFP(TSTerm#2)	DNp63a-FLAG(TSTerm#2)	GFP(ST-TSTerm#2)	DNp63a-FLAG(ST-TSTerm#2)
	SD	0.305608	SD	0.102528				0.431292	0.341342	1	0.805743	0.0115793	0.00403386	1	0.184405	0.36785	0.266168	1	0.515389
								0.0445753	0.0423045	1	0.890664	0.000970123	0.00184534	1	0.24007	0.0953785	0.0482709	1	0.422151
	Fig. 4g		Average signal per Nucleus					0.0157941	0.0190294	1	0.533235	0.00393716	0.00501094	1	0.248757	0.236414	0.183443	1	0.583844
	unpaired two-tailed Student's t-test		P Value				Mean	0.163887	0.134225	1	0.743214	0.00549554	0.00363004	1	0.224411	0.233214	0.165961	1	0.507128
	GCM1+DNp63a VS R-IgG+DNp63a		P=0.0006				SD	0.232026	0.179745	0	0.186738	0.00547359	0.00162097	0	0.0349174	0.136264	0.109996	0	0.0811624

## Sheet: Fig 6
	Fig. 6a	Principal components analysis (PCA)
		CTBFirst	CTBFirst	CTBFirst	CTBTerm	CTBTerm	CTBTerm	TSCT &-TSblast	TSCT &-TSblast	TSCT &-TSblast	TSCT &-TSblast	TSTerm	TSTerm	TSTerm	STFirst	STFirst	STFirst	ST-TSCT &-TSblast	ST-TSCT &-TSblast	ST-TSCT &-TSblast	ST-TSCT &-TSblast	ST-TSCT &-TSblast	ST-TSTerm	ST-TSTerm	ST-TSTerm	EVTFirst	EVTFirst	EVTFirst	EVT-TSCT &-TSblast	EVT-TSCT &-TSblast	EVT-TSCT &-TSblast	EVT-TSCT &-TSblast	EVT-TSTerm	EVT-TSTerm	EVT-TSTerm
	PC1	0.0874	0.0522	0.04	-0.1345	-0.1383	-0.0856	0.2707	0.2626	0.2381	0.2611	0.1992	0.2204	0.2208	-0.2498	-0.2527	-0.2592	-0.1694	-0.2368	-0.2393	-0.2021	-0.228	-0.0329	-0.168	-0.1335	0.0459	0.0437	0.1035	0.1031	0.1153	0.1056	0.0956	0.0099	0.0682	-0.0131
	PC2	0.248	0.2766	0.2675	0.2641	0.2882	0.291	-0.1522	-0.1437	-0.1661	-0.1613	-0.1209	-0.1068	-0.0937	0.0331	0.049	0.0214	-0.207	-0.1506	-0.166	-0.1756	-0.1699	-0.1966	-0.2207	-0.2348	0.1997	0.1928	0.1777	0.0363	0.0136	0.0288	0.0228	-0.059	0.057	0.057
	PC3	-0.2123	-0.198	-0.1855	-0.1559	-0.1771	-0.1859	-0.1644	-0.1753	-0.1613	-0.1718	-0.1269	-0.1429	-0.1261	-0.0508	-0.0534	-0.048	-0.0216	-0.0547	-0.0335	-0.0445	-0.0364	0.0209	0.0687	0.0374	0.174	0.1614	0.2232	0.282	0.2506	0.2861	0.2784	0.162	0.2841	0.2972
	Fig. 6e	log2(FPKM+1) TS specific
		LRP2						EPCAM						ITGA2
		TSTerm (n=3)	ST-TSTerm (n=3)	EVT-TSTerm (n=3)	TSCT & TSblast (n=4)	ST-TSCT & -TSblast (n=4)	EVT-TSCT & -TSblast (n=4)	TSTerm (n=3)	ST-TSTerm (n=3)	EVT-TSTerm (n=3)	TSCT & TSblast (n=4)	ST-TSCT & -TSblast (n=4)	EVT-TSCT & -TSblast (n=4)	TSTerm (n=3)	ST-TSTerm (n=3)	EVT-TSTerm (n=3)	TSCT & TSblast (n=4)	ST-TSCT & -TSblast (n=4)	EVT-TSCT & -TSblast (n=4)
		7.25396	4.08745	4.11578	7.25282	0.269672	0.174451	6.3831	4.95764	4.13568	7.5043	2.39181	1.27321	5.66833	1.853	2.52128	4.41495	0.166053	0.930743
		6.55564	1.41388	0.507924	7.31238	0.226492	1.13727	6.54402	3.96865	1.91597	7.69912	1.97052	3.09439	4.73688	0.412348	0.858471	5.26422	0.195358	1.90811
		7.74604	1.66223	1.36432	7.294	0.172828	0.189935	6.28842	3.01031	1.71039	7.435	1.82153	1.59953	3.66347	0.770193	2.51483	4.46768	0.799279	1.81944
					7.07439	0.434303	0.532902				7.39288	1.51158	2.56562				6.24482	0.757381	1.66138
	Mean	7.18522	2.38786	1.99601	7.2334	0.275824	0.508641	6.40518	3.97887	2.58735	7.50783	1.92386	2.13319	4.68956	1.01185	1.96486	5.09792	0.479518	1.57992
	SD	0.598169	1.47712	1.88505	0.108892	0.112835	0.450564	0.129221	0.973705	1.34483	0.135551	0.365875	0.843656	1.00326	0.750111	0.958165	0.85765	0.345669	0.44465
	Fig. 6e	log2(FPKM+1) TS specific
		TEAD4						HAND1
		TSTerm (n=3)	ST-TSTerm (n=3)	EVT-TSTerm (n=3)	TSCT & TSblast (n=4)	ST-TSCT & -TSblast (n=4)	EVT-TSCT & -TSblast (n=4)	TSTerm (n=3)	ST-TSTerm (n=3)	EVT-TSTerm (n=3)	TSCT & TSblast (n=4)	ST-TSCT & -TSblast (n=4)	EVT-TSCT & -TSblast (n=4)
		4.83814	2.8822	3.00295	5.85892	0.403876	1.11765	3.77406	1.17805	0.569821	4.32536	0.0387636	0
		4.79899	1.38034	1.53024	5.70697	0.0764481	2.16904	3.62488	0.430529	0.151877	4.67799	0.0369781	0.0936544
		5.23632	1.61606	1.72755	5.84523	0.0756997	1.36509	5.50599	0.262243	0.317586	5.3065	0.403663	0
					5.92374	0.359992	1.58626				5.25618	0.177013	0.199045
	Mean	4.95782	1.95953	2.08692	5.83371	0.229004	1.55951	4.30164	0.623606	0.346428	4.89151	0.164104	0.0731748
	SD	0.241985	0.807702	0.799423	0.0911718	0.177495	0.449177	1.04566	0.487476	0.21046	0.473044	0.172652	0.0948187
	Fig. 6e	log2(FPKM+1) ST specific
		CGB5						HSD3B1						TBX3
		TSTerm (n=3)	ST-TSTerm (n=3)	EVT-TSTerm (n=3)	TSCT & TSblast (n=4)	ST-TSCT & -TSblast (n=4)	EVT-TSCT & -TSblast (n=4)	TSTerm (n=3)	ST-TSTerm (n=3)	EVT-TSTerm (n=3)	TSCT & TSblast (n=4)	ST-TSCT & -TSblast (n=4)	EVT-TSCT & -TSblast (n=4)	TSTerm (n=3)	ST-TSTerm (n=3)	EVT-TSTerm (n=3)	TSCT & TSblast (n=4)	ST-TSCT & -TSblast (n=4)	EVT-TSCT & -TSblast (n=4)
		2.13741	13.4848	12.5437	8.53555	15.5902	10.48	10.0526	13.4856	12.6954	7.55579	10.2652	8.72428	1.93424	6.04266	5.59528	4.29924	6.60959	3.33417
		1.88726	14.2319	10.2289	8.58972	15.6978	10.9199	9.67243	13.049	12.4883	8.13678	10.3039	8.78969	1.81377	6.27857	3.57375	3.96305	6.61685	4.9172
		1.58956	14.5207	10.1924	8.11423	15.469	10.3809	9.0634	13.4624	12.5316	8.21682	10.6167	8.42884	1.97874	6.4667	3.5616	4.12599	6.63746	3.07297
					5.80662	15.2496	10.8569				7.14056	10.3112	8.36369				3.37231	6.70798	4.35688
	Mean	1.87141	14.0791	10.9883	7.76153	15.5016	10.6594	9.59613	13.3323	12.5718	7.76249	10.3742	8.57662	1.90892	6.26264	4.24354	3.94015	6.64297	3.92031
	SD	0.274266	0.534578	1.3471	1.32049	0.192256	0.268692	0.498981	0.245636	0.109242	0.5086	0.162892	0.211647	0.0853529	0.212467	1.17065	0.402679	0.0449178	0.865242
	Fig. 6e	log2(FPKM+1) ST specific
		ERVV-1						CKMT1A
		TSTerm (n=3)	ST-TSTerm (n=3)	EVT-TSTerm (n=3)	TSCT & TSblast (n=4)	ST-TSCT & -TSblast (n=4)	EVT-TSCT & -TSblast (n=4)	TSTerm (n=3)	ST-TSTerm (n=3)	EVT-TSTerm (n=3)	TSCT & TSblast (n=4)	ST-TSCT & -TSblast (n=4)	EVT-TSCT & -TSblast (n=4)
		0.145068	5.44804	4.80175	3.91402	6.00737	4.5617	1.14649	4.86054	4.26565	3.43778	4.42899	3.08974
		0.264928	6.64459	3.84363	3.69916	6.32657	5.32884	1.73634	5.78922	2.93561	2.22542	4.13314	2.86288
		0.528378	7.87324	4.01193	1.74045	5.57534	2.87221	1.91636	5.61161	1.89702	2.32055	4.26667	2.07934
					1.96712	6.05137	5.40493				1.96322	3.95141	2.78886
	Mean	0.312791	6.65529	4.2191	2.83019	5.99016	4.54192	1.59973	5.42045	3.03276	2.48674	4.19505	2.70521
	SD	0.196087	1.21264	0.511557	1.13464	0.310532	1.17648	0.402707	0.492968	1.1873	0.65178	0.202527	0.436435
	Fig. 6e	log2(FPKM+1) EVT specific
		HLA-G						ITGA5						MMP2
		TSTerm (n=3)	ST-TSTerm (n=3)	EVT-TSTerm (n=3)	TSCT & TSblast (n=4)	ST-TSCT & -TSblast (n=4)	EVT-TSCT & -TSblast (n=4)	TSTerm (n=3)	ST-TSTerm (n=3)	EVT-TSTerm (n=3)	TSCT & TSblast (n=4)	ST-TSCT & -TSblast (n=4)	EVT-TSCT & -TSblast (n=4)	TSTerm (n=3)	ST-TSTerm (n=3)	EVT-TSTerm (n=3)	TSCT & TSblast (n=4)	ST-TSCT & -TSblast (n=4)	EVT-TSCT & -TSblast (n=4)
		5.27061	4.95067	8.24191	3.99439	1.10609	11.1467	5.10667	5.80334	6.99277	6.35576	7.45933	10.2319	5.49607	7.8627	9.18205	4.42981	3.74096	11.5791
		4.39627	5.05467	9.17926	5.90085	2.42382	10.8012	4.40421	6.33331	8.01898	6.37999	7.47964	9.49807	3.8101	6.59514	9.01229	5.95792	5.26044	11.5038
		5.26236	4.43159	9.58516	6.50485	1.99878	11.8364	5.19127	6.10547	8.4255	6.28833	7.16673	10.0905	3.61411	7.67921	10.1663	6.48134	4.69247	11.9778
					4.3883	1.89774	11.135				6.02121	7.52597	9.81214				5.23579	4.3533	12.1024
	Mean	4.97642	4.81231	9.00211	5.1971	1.85661	11.2298	4.90071	6.08071	7.81242	6.26132	7.40792	9.90817	4.30676	7.37901	9.45355	5.52621	4.51179	11.7908
	SD	0.502437	0.333789	0.688926	1.19807	0.549823	0.434945	0.432064	0.265854	0.738363	0.164707	0.163195	0.324282	1.03462	0.685028	0.623077	0.891643	0.635719	0.293973
	Fig. 6e	log2(FPKM+1) EVT specific
		FLT4						DLX5
		TSTerm (n=3)	ST-TSTerm (n=3)	EVT-TSTerm (n=3)	TSCT & TSblast (n=4)	ST-TSCT & -TSblast (n=4)	EVT-TSCT & -TSblast (n=4)	TSTerm (n=3)	ST-TSTerm (n=3)	EVT-TSTerm (n=3)	TSCT & TSblast (n=4)	ST-TSCT & -TSblast (n=4)	EVT-TSCT & -TSblast (n=4)
		0	0.0288803	4.27183	0.0587137	0.681283	6.55429	0	1.01885	4.54172	1.82237	1.26097	6.51884
		0.015987	1.21393	4.41155	0.0329321	1.36849	4.59068	0.040232	2.05847	5.26136	0.869399	0.857275	5.74583
		0.23008	0.421455	6.28952	0.0347221	0.617056	6.09939	0.340203	2.74285	5.0016	2.165	2.02229	6.49283
					0.0168159	0.872718	6.99226				1.03586	1.07193	6.25826
	Mean	0.0820223	0.554754	4.99097	0.0357959	0.884886	6.05915	0.126812	1.94006	4.93489	1.47316	1.30311	6.25394
	SD	0.12847	0.603664	1.12675	0.0172706	0.3402	1.04465	0.185894	0.86808	0.364429	0.620847	0.507019	0.35844
Fig. 6f		TS gene set (P<0.01)									Fig. 6f		ST gene set (P<0.01)
q-value	p-value	pathway									q-value	p-value	pathway
8.09671e-27	5.00106e-30	DNA methylation									1.70041e-06	3.57228e-09	Glycoprotein hormones
4.25049e-26	5.25076e-29	HDACs deacetylate histones									2.70481e-06	1.13647e-08	Peptide hormone biosynthesis
2.69932e-25	6.6691e-28	RNA Polymerase I Promoter Opening									0.000543191	3.42347e-06	Metabolism of steroid hormones
2.69932e-25	6.6691e-28	Meiotic recombination									0.000570012	4.79002e-06	Peptide hormone metabolism
3.43657e-25	1.06132e-27	PRC2 methylates histones and DNA									0.00161309	1.69442e-05	Steroid hormones
9.53189e-25	3.53251e-27	Condensation of Prophase Chromosomes									0.00255264	3.21761e-05	TFAP2 (AP-2) family regulates transcription of growth factors and their receptors
2.24712e-24	9.71579e-27	Activated PKN1 stimulates transcription of AR (androgen receptor) regulated genes KLK2 and KLK3									0.0102731	0.000151075	Metabolism of polyamines
3.69941e-24	1.828e-26	SIRT1 negatively regulates rRNA expression									0.0155924	0.000269725	WNT ligand biogenesis and trafficking
1.05538e-23	5.86683e-26	Amyloid fiber formation									0.0155924	0.00031559	Sphingolipid pathway
1.78757e-23	1.10412e-25	Meiosis									0.0155924	0.000327572	Sphingolipid metabolism - Homo sapiens (human)
1.12399e-22	7.63677e-25	RUNX1 regulates transcription of genes involved in differentiation of HSCs									0.0172607	0.000398882	Ovarian steroidogenesis - Homo sapiens (human)
2.01466e-22	1.49326e-24	Formation of the beta-catenin:TCF transactivating complex									0.020978	0.00057293	GPCR signaling-G alpha i
3.84627e-22	3.08842e-24	ERCC6 (CSB) and EHMT2 (G9a) positively regulate rRNA expression									0.020978	0.00057293	GPCR signaling-pertussis toxin
1.22207e-20	1.05676e-22	RNA Polymerase I Chain Elongation									0.021482	0.000631824	Ovarian Infertility Genes
1.75696e-20	1.62782e-22	RUNX1 regulates genes involved in megakaryocyte differentiation and platelet function									0.0232386	0.000735105	GPCR signaling-cholera toxin
2.5206e-20	2.49102e-22	B-WICH complex positively regulates rRNA expression									0.0232386	0.000781129	GPCR signaling-G alpha s Epac and ERK
4.65779e-20	4.89082e-22	NoRC negatively regulates rRNA expression									0.0239762	0.000856293	Metabolism
5.14787e-20	5.72338e-22	RHO GTPases activate PKNs									0.0273072	0.00103263	Deregulation of Rab and Rab Effector Genes in Bladder Cancer
1.00316e-19	1.17727e-21	Reproduction									0.0286197	0.00114238	GPCR signaling-G alpha s PKA and ERK
1.19434e-19	1.4754e-21	Negative epigenetic regulation of rRNA expression									0.0299241	0.0012726	Basal cell carcinoma - Homo sapiens (human)
1.6284e-19	2.11219e-21	Senescence-Associated Secretory Phenotype (SASP)									0.0299241	0.00132018	Post-translational modification: synthesis of GPI-anchored proteins
1.956e-19	2.65794e-21	Systemic lupus erythematosus - Homo sapiens (human)									0.0331322	0.00160093	Steroidogenic pathway
4.49922e-19	6.39172e-21	TCF dependent signaling in response to WNT									0.0331322	0.00160093	creatine-phosphate biosynthesis
6.10928e-19	9.05638e-21	Signaling by WNT									0.0332724	0.0016776	Transcriptional regulation by the AP-2 (TFAP2) family of transcription factors
1.19681e-18	1.84807e-20	Packaging Of Telomere Ends									0.0354826	0.00200733	Visual phototransduction
1.48137e-18	2.37898e-20	Oxidative Stress Induced Senescence									0.0354826	0.00230934	Linoleate metabolism
4.46282e-18	7.44263e-20	Positive epigenetic regulation of rRNA expression									0.0354826	0.00238112	urea cycle
1.18022e-17	2.04115e-19	RNA Polymerase I Promoter Clearance									0.0354826	0.00238112	Mineralocorticoid biosynthesis
2.04704e-17	3.66673e-19	Transcriptional regulation by small RNAs									0.0354826	0.00238112	Metal sequestration by antimicrobial proteins
2.11405e-17	3.91733e-19	RNA Polymerase I Transcription									0.0354826	0.00268356	The canonical retinoid cycle in rods (twilight vision)
2.15363e-17	4.12368e-19	HATs acetylate histones									0.0354826	0.00268356	Sphingolipid Metabolism
8.81808e-17	1.74292e-18	Meiotic synapsis									0.0354826	0.00268356	Gaucher Disease
1.41041e-16	2.87483e-18	RHO GTPase Effectors									0.0354826	0.00268356	Globoid Cell Leukodystrophy
1.60971e-16	3.38048e-18	Epigenetic regulation of gene expression									0.0354826	0.00268356	Metachromatic Leukodystrophy (MLD)
1.92085e-15	4.15255e-17	RMTs methylate histone arginines									0.0354826	0.00268356	Fabry disease
3.53784e-15	7.86672e-17	Alcoholism - Homo sapiens (human)									0.0354826	0.00268356	Krabbe disease
4.34978e-15	1.0061e-16	Estrogen-dependent gene expression									0.036848	0.00286423	GPCR signaling-G alpha q
4.34978e-15	1.02095e-16	ESR-mediated signaling									0.0403435	0.00327643	Glycine, serine, alanine and threonine metabolism
5.11195e-15	1.23141e-16	Gene Silencing by RNA									0.0403435	0.00330545	tryptophan degradation to 2-amino-3-carboxymuconate semialdehyde
6.5227e-15	1.61154e-16	Cell Cycle, Mitotic									0.0507363	0.00437014	Glucocorticoid and Mineralcorticoid Metabolism
8.10389e-15	2.07886e-16	M Phase									0.0507363	0.00437014	NAD Biosynthesis II (from tryptophan)
8.10389e-15	2.10231e-16	Mitotic Prophase									0.0551153	0.00486312	Endogenous sterols
1.52344e-14	4.04621e-16	Cellular Senescence									0.0551275	0.00498001	ncRNAs involved in Wnt signaling in hepatocellular carcinoma
3.947e-14	1.07269e-15	Signaling by Nuclear Receptors									0.0564259	0.0053947	Arginine Proline metabolism
6.81166e-14	1.8933e-15	Transcriptional regulation by RUNX1									0.0564259	0.00539585	Wnt signaling network
2.18482e-13	6.20764e-15	Cell Cycle									0.0564259	0.00557147	tryptophan degradation
3.87371e-13	1.12455e-14	Telomere Maintenance									0.0564259	0.00557147	sphingosine and sphingosine-1-phosphate metabolism
5.69629e-13	1.68883e-14	Signaling by Rho GTPases									0.0577375	0.00593193	Metabolism of steroids
2.86817e-12	8.6807e-14	Nonhomologous End-Joining (NHEJ)									0.0577375	0.00603285	Salivary secretion - Homo sapiens (human)
3.17038e-12	9.79116e-14	Recruitment and ATM-mediated phosphorylation of repair and signaling proteins at DNA double strand breaks									0.0577375	0.00612578	C21-steroid hormone biosynthesis and metabolism
4.30925e-12	1.35745e-13	DNA Double Strand Break Response									0.0577375	0.00690578	Urea cycle
1.41779e-11	4.55376e-13	Chromosome Maintenance									0.0577375	0.00690578	Thyroxine biosynthesis
5.97109e-11	1.95471e-12	Cell Cycle Checkpoints									0.0577375	0.00690578	Intracellular Signalling Through LHCGR Receptor and Luteinizing Hormone/Choriogonadotropin
8.8829e-11	2.96279e-12	G2/M DNA damage checkpoint									0.0577375	0.00690578	Reactions specific to the complex N-glycan synthesis pathway
4.32948e-10	1.47079e-11	HDMs demethylate histones									0.0577375	0.00734139	Steroid hormone biosynthesis - Homo sapiens (human)
1.07511e-09	3.78512e-11	Chromatin modifying enzymes									0.0577375	0.00823673	LncRNA involvement in canonical Wnt signaling and colorectal cancer
1.07511e-09	3.78512e-11	Chromatin organization									0.0577375	0.00836951	Androgen biosynthesis
2.87992e-09	1.03172e-10	G2/M Checkpoints									0.0577375	0.00836951	Steroidogenesis
6.25585e-09	2.27977e-10	Histone Modifications									0.0577375	0.00836951	Apparent mineralocorticoid excess syndrome
6.52897e-09	2.41963e-10	Viral carcinogenesis - Homo sapiens (human)									0.0577375	0.00836951	3-Beta-Hydroxysteroid Dehydrogenase Deficiency
7.25434e-09	2.73326e-10	Processing of DNA double-strand break ends									0.0577375	0.00836951	21-hydroxylase deficiency (CYP21)
5.12188e-08	1.96144e-09	Cellular responses to stress									0.0577375	0.00836951	Corticosterone methyl oxidase I deficiency (CMO I)
2.67957e-07	1.0427e-08	PKMTs methylate histone lysines									0.0577375	0.00836951	Corticosterone methyl oxidase II deficiency - CMO II
1.85602e-06	7.33696e-08	Cellular responses to external stimuli									0.0577375	0.00836951	Adrenal Hyperplasia Type 5 or Congenital Adrenal Hyperplasia due to 17 Alpha-hydroxylase Deficiency
2.21636e-06	8.89828e-08	Beta1 integrin cell surface interactions									0.0577375	0.00836951	Adrenal Hyperplasia Type 3 or Congenital Adrenal Hyperplasia due to 21-hydroxylase Deficiency
3.22321e-06	1.31397e-07	HDR through Homologous Recombination (HR) or Single Strand Annealing (SSA)									0.0577375	0.00836951	Congenital Lipoid Adrenal Hyperplasia (CLAH) or Lipoid CAH
7.26305e-06	3.00571e-07	Homology Directed Repair									0.0577375	0.00836951	17-alpha-hydroxylase deficiency (CYP17)
1.67668e-05	7.14584e-07	Deposition of new CENPA-containing nucleosomes at the centromere									0.0577375	0.00836951	11-beta-hydroxylase deficiency (CYP11B1)
1.67668e-05	7.14584e-07	Nucleosome assembly									0.0577375	0.00836951	Creatine metabolism
4.29341e-05	1.85632e-06	Signaling events mediated by HDAC Class III									0.0618318	0.0090929	Signaling pathways regulating pluripotency of stem cells - Homo sapiens (human)
4.65871e-05	2.04304e-06	Signal Transduction									0.0641012	0.00971943	Melanogenesis - Homo sapiens (human)
5.22856e-05	2.32524e-06	DNA Double-Strand Break Repair									0.0641012	0.00995916	Pregnenolone biosynthesis
8.84896e-05	3.98996e-06	Ub-specific processing proteases									0.0641012	0.00995916	NAD de novo biosynthesis
0.000204903	9.36553e-06	p53 signaling pathway - Homo sapiens (human)
0.000467343	2.16496e-05	Direct p53 effectors
0.00051219	2.40435e-05	Interleukin-7 signaling
0.000594366	2.82682e-05	FOXM1 transcription factor network									Fig. 6f		EVT gene set (P<0.01)
0.000826638	3.98257e-05	Wnt signaling pathway - Homo sapiens (human)									q-value	p-value	pathway
0.00089331	4.35895e-05	PLK1 signaling events									8.63673e-15	9.2968e-18	Interferon Signaling
0.000950488	4.69667e-05	Metalloprotease DUBs									1.96766e-13	4.6982e-16	Interferon alpha/beta signaling
0.00110184	5.51261e-05	Generic Transcription Pathway									1.96766e-13	6.35411e-16	Cytokine Signaling in Immune system
0.00117224	5.93723e-05	Validated transcriptional targets of AP1 family members Fra1 and Fra2									2.91036e-09	1.25312e-11	The human immune response to tuberculosis
0.00124149	6.38455e-05	Deubiquitination									1.41716e-08	7.62736e-11	Extracellular matrix organization
0.00124149	6.44136e-05	TGF-beta Receptor Signaling									3.56801e-08	2.65501e-10	Interferon alpha-beta signaling
0.00155799	8.1797e-05	Phosphorylation of Emi1									3.56801e-08	2.68849e-10	Type II interferon signaling (IFNG)
0.00236981	0.000125883	E3 ubiquitin ligases ubiquitinate target proteins									1.67137e-05	1.43928e-07	Interferon gamma signaling
0.00274258	0.000147378	Wnt Signaling									7.82857e-05	7.58419e-07	Herpes simplex infection - Homo sapiens (human)
0.00337386	0.000183385	NrCAM interactions									0.000119581	1.2872e-06	JAK STAT MolecularVariation 2
0.00451634	0.000251063	Amplification of signal from unattached kinetochores via a MAD2 inhibitory signal									0.00015604	1.85492e-06	AGE-RAGE signaling pathway in diabetic complications - Homo sapiens (human)
0.00451634	0.000251063	Amplification of signal from the kinetochores									0.00015604	2.01558e-06	Pathways in cancer - Homo sapiens (human)
0.00475514	0.000267275	Genotoxicity pathway									0.000186547	2.66798e-06	Epithelial to mesenchymal transition in colorectal cancer
0.00515995	0.000293215	Resolution of Sister Chromatid Cohesion									0.000186547	3.11608e-06	JAK-STAT signaling pathway - Homo sapiens (human)
0.0055984	0.000321588	Transcriptional misregulation in cancer - Homo sapiens (human)									0.000186547	3.21287e-06	ISG15 antiviral mechanism
0.00607002	0.000352429	RUNX3 regulates WNT signaling									0.000186547	3.21287e-06	Antiviral mechanism by IFN-stimulated genes
0.00704966	0.000418016	Validated transcriptional targets of deltaNp63 isoforms									0.000215849	3.94987e-06	Immune System
0.00704966	0.000418016	PCP/CE pathway									0.000344524	6.67539e-06	Measles - Homo sapiens (human)
0.00768929	0.000460693	Wnt									0.000475596	9.72693e-06	Epstein-Barr virus infection - Homo sapiens (human)
0.00772943	0.000467872	p73 transcription factor network									0.0027176	6.01626e-05	JAK STAT pathway and regulation
0.0089716	0.000548603	Hippo signaling pathway - Homo sapiens (human)									0.0027176	6.14311e-05	JAK STAT MolecularVariation 1
0.00914097	0.000564606	Beta-catenin independent WNT signaling									0.0028963	6.85884e-05	Human papillomavirus infection - Homo sapiens (human)
0.0111683	0.000696725	Laminin interactions									0.00372601	9.38413e-05	NOD-like receptor signaling pathway - Homo sapiens (human)
0.0119929	0.000762981	APC/C-mediated degradation of cell cycle proteins									0.00372601	0.000101693	antigen processing and presentation
0.0119929	0.000762981	Regulation of mitotic cell cycle									0.00372601	0.0001079	Chondroitin sulfate/dermatan sulfate metabolism
0.0121529	0.000782581	Wnt Signaling Pathway									0.00372601	0.0001079	Protein alkylation leading to liver fibrosis
0.0121529	0.000790606	TGF-beta Signaling Pathway									0.00372601	0.000110942	Integrin cell surface interactions
0.0121529	0.000802998	RNA Polymerase II Transcription									0.00372601	0.000112302	Influenza A - Homo sapiens (human)
0.0121529	0.000803187	Cori Cycle									0.00401341	0.000125284	Negative regulators of DDX58/IFIH1 signaling
0.013271	0.00088528	Mitotic Prometaphase									0.00485499	0.000156781	Proteoglycans in cancer - Homo sapiens (human)
0.0134031	0.000902373	Hair Follicle Development- Induction (Part 1 of 3)									0.00695052	0.000231934	A tetrasaccharide linker sequence is required for GAG synthesis
0.0138429	0.000940529	LncRNA involvement in canonical Wnt signaling and colorectal cancer									0.00752571	0.000259228	Kaposi sarcoma-associated herpesvirus infection - Homo sapiens (human)
0.0153152	0.00105003	Axon guidance - Homo sapiens (human)									0.00848094	0.000304159	Cytokine-cytokine receptor interaction - Homo sapiens (human)
0.0154769	0.00107067	RHO GTPases Activate Formins									0.00848094	0.00031039	Glycosaminoglycan metabolism
0.015645	0.00109196	Acetylcholine Neurotransmitter Release Cycle									0.0089145	0.000337741	PI3K-Akt signaling pathway - Homo sapiens (human)
0.0158226	0.00111413	WNT5A-dependent internalization of FZD2, FZD5 and ROR2									0.0089145	0.000345449	RIG-I-like Receptor Signaling
0.0174818	0.00124217	Beta3 integrin cell surface interactions									0.0104166	0.00041487	Focal Adhesion-PI3K-Akt-mTOR-signaling pathway
0.0174818	0.00125256	Gap junction - Homo sapiens (human)									0.0105632	0.00043208	Integrin
0.0184185	0.00133104	Mitotic Spindle Checkpoint									0.0108453	0.000455294	ECM-receptor interaction - Homo sapiens (human)
0.0199089	0.00145105	MET activates PTK2 signaling									0.0115725	0.000498277	Human cytomegalovirus infection - Homo sapiens (human)
0.0199701	0.00146784	Mesodermal Commitment Pathway									0.0123988	0.000547204	amb2 Integrin signaling
0.0203271	0.00150664	L1CAM interactions									0.0125289	0.00056643	PI3K-Akt Signaling Pathway
0.0214754	0.00160502	Mitotic Metaphase and Anaphase									0.0132326	0.000612488	Th17 cell differentiation - Homo sapiens (human)
0.0217234	0.00164528	Axon guidance									0.0133377	0.00063171	IL5
0.0217234	0.00165039	Gene expression (Transcription)									0.0138907	0.000672853	Hepatitis C - Homo sapiens (human)
0.0223469	0.00172611	MET promotes cell motility									0.0150646	0.000745934	Non-genomic actions of 1,25 dihydroxyvitamin D3
0.0223469	0.00172611	Biosynthesis of unsaturated fatty acids - Homo sapiens (human)									0.0170872	0.000864477	EPO signaling
0.0223469	0.00173917	Separation of Sister Chromatids									0.0171937	0.000888371	RIG-I-like receptor signaling pathway - Homo sapiens (human)
0.0234991	0.00184335	Protein ubiquitination									0.0182641	0.000982997	Th1 and Th2 cell differentiation - Homo sapiens (human)
0.0240656	0.00190265	Focal Adhesion									0.0182641	0.000982997	Collagen formation
0.0249569	0.00198853	EGFR1									0.019222	0.00105525	Signaling pathways regulating pluripotency of stem cells - Homo sapiens (human)
0.0252537	0.00202778	Factors involved in megakaryocyte development and platelet production									0.0200998	0.00115217	Type III interferon signaling
0.0258815	0.00212246	Focal Adhesion-PI3K-Akt-mTOR-signaling pathway									0.0200998	0.00116447	Spinal Cord Injury
0.0258815	0.00212615	TP53 Regulates Transcription of Death Receptors and Ligands									0.0200998	0.00118998	Heparan sulfate/heparin (HS-GAG) metabolism
0.0258815	0.00212615	Bone Morphogenic Protein (BMP) Signalling and Regulation									0.0200998	0.00118998	IL2-mediated signaling events
0.0265201	0.00219499	SUMOylation of chromatin organization proteins									0.0208961	0.00125962	GMCSF-mediated signaling events
0.0270293	0.00225383	ECM-receptor interaction - Homo sapiens (human)									0.0220432	0.00138042	Hepatitis B - Homo sapiens (human)
0.0288094	0.00243785	Oncogene Induced Senescence									0.0220432	0.00142455	Signaling events mediated by TCPTP
0.0288094	0.00243785	Mitotic Metaphase/Anaphase Transition									0.0220432	0.00142455	Oncostatin_M
0.0346333	0.00295207	TP53 Regulates Transcription of Cell Cycle Genes									0.0220432	0.00144177	DDX58/IFIH1-mediated induction of interferon-alpha/beta
0.0347225	0.00298112	DNA Damage Response (only ATM dependent)									0.0220432	0.0014474	Desipramine Metabolism Pathway
0.0381255	0.00329683	ncRNAs involved in Wnt signaling in hepatocellular carcinoma									0.0228075	0.00155836	il22 soluble receptor signaling pathway
0.0408125	0.00359843	Basal cell carcinoma - Homo sapiens (human)									0.0228075	0.00155836	IL-5 signaling
0.0408125	0.00360615	Aurora B signaling									0.0228075	0.00158195	ECM proteoglycans
0.0408125	0.00361876	RUNX3 regulates YAP1-mediated transcription									0.0228075	0.00161182	Breast cancer - Homo sapiens (human)
0.0408125	0.00363002	Aurora A signaling									0.0228075	0.00162034	Focal adhesion - Homo sapiens (human)
0.0431475	0.00386435	Mitotic Anaphase									0.0245418	0.00176997	Antigen Presentation: Folding, assembly and peptide loading of class I MHC
0.0440565	0.00397298	Lysosphingolipid and LPA receptors									0.027095	0.00204391	il 3 signaling pathway
0.0471889	0.0042846	Activation of APC/C and APC/C:Cdc20 mediated degradation of mitotic proteins									0.027095	0.00204391	Interleukin-2 signaling
0.0498974	0.00456134	Focal adhesion - Homo sapiens (human)									0.027095	0.00204391	Butyrophilin (BTN) family interactions
0.0501212	0.00464372	cyclins and cell cycle regulation									0.027095	0.00207077	VEGFR3 signaling in lymphatic endothelium
0.0501212	0.00464372	Glycolysis Pathway D (2)									0.0279508	0.00216626	JAK-STAT-Core
0.0508951	0.00474686	Hedgehog Signaling Pathway									0.0285654	0.00224649	IL-2 Signaling Pathway
0.0554769	0.00520845	Regulation of sister chromatid separation at the metaphase-anaphase transition									0.0285654	0.0022754	Breast cancer pathway
0.0569771	0.00541969	Human papillomavirus infection - Homo sapiens (human)									0.028827	0.0024051	ID
0.0569771	0.00541969	PI3K-Akt Signaling Pathway									0.028827	0.0024051	N-glycan antennae elongation in the medial/trans-Golgi
0.0575267	0.00557856	Linoleic acid (LA) metabolism									0.028827	0.0024051	IL27-mediated signaling events
0.0575267	0.00557856	Binding of TCF/LEF:CTNNB1 to target gene promoters									0.028827	0.00242035	Relaxin signaling pathway - Homo sapiens (human)
0.0575267	0.00557856	Synthesis of Ketone Bodies									0.0296858	0.00254971	Adipogenesis
0.057704	0.00563139	glycolysis									0.0296858	0.00261378	Mammary gland development pathway - Puberty (Stage 2 of 4)
0.0595583	0.00584914	African trypanosomiasis - Homo sapiens (human)									0.0296858	0.00261378	TRAF3-dependent IRF activation pathway
0.0617432	0.00614	Glycolysis Gluconeogenesis									0.0296858	0.00265223	Endochondral Ossification
0.0617432	0.00614	Glycolysis and Gluconeogenesis									0.0296858	0.00265223	MECP2 and Associated Rett Syndrome
0.0693682	0.0069411	Hedgehog signaling pathway - Homo sapiens (human)									0.0303609	0.00274522	Human immunodeficiency virus 1 infection - Homo sapiens (human)
0.0723997	0.00728916	AP-1 transcription factor network									0.0310938	0.00284496	EGFR1
0.0769376	0.00779355	Photodynamic therapy-induced HIF-1 survival signaling									0.0330242	0.00305714	Signaling by Retinoic Acid
0.077173	0.00786507	DNA Repair									0.0331862	0.00310785	IL12-mediated signaling events
0.077243	0.00799242	Alpha6Beta4Integrin									0.0335868	0.00318153	IL3-mediated signaling events
0.077243	0.00799242	Glucocorticoid Receptor Pathway									0.0337793	0.00327248	TGF-B Signaling in Thyroid Cells for Epithelial-Mesenchymal Transition
0.077243	0.00806304	Macrophage markers									0.0337793	0.00327248	IL5-mediated signaling events
0.077243	0.00806304	YAP1- and WWTR1 (TAZ)-stimulated gene expression									0.0350899	0.00343722	Leukocyte transendothelial migration - Homo sapiens (human)
0.0785023	0.00824298	Cell cycle - Homo sapiens (human)									0.0362323	0.00361949	O-linked glycosylation of mucins
0.0845838	0.00895343	C-MYB transcription factor network									0.0362323	0.00362713	PDGFR-beta pathway
0.0845838	0.00898605	TYROBP Causal Network									0.0374895	0.00379334	Fluid shear stress and atherosclerosis - Homo sapiens (human)
0.0863545	0.00922751	PI3K-Akt signaling pathway - Homo sapiens (human)									0.0381142	0.00389758	Collagen biosynthesis and modifying enzymes
											0.03854	0.00402409	GRB2:SOS provides linkage to MAPK signaling for Integrins
											0.03854	0.00402409	p130Cas linkage to MAPK signaling for integrins
											0.0403663	0.00425824	O-linked glycosylation
											0.0414356	0.00441563	Signaling by Interleukins
											0.0418127	0.00450082	KitReceptor
											0.0426654	0.00468082	Focal Adhesion
											0.0426654	0.00468447	Venlafaxine Pathway, Pharmacokinetics
											0.0435226	0.00484705	Photodynamic therapy-induced AP-1 survival signaling.
											0.0435226	0.00487228	Cell-extracellular matrix interactions
											0.0457443	0.00517024	Adherens junction - Homo sapiens (human)
											0.0510105	0.00582036	NOTCH1 regulation of human endothelial cell calcification
											0.0513113	0.00590991	IL6
											0.0539397	0.0062707	Rap1 signaling pathway - Homo sapiens (human)
											0.0568832	0.00673536	Interferon type I signaling pathways
											0.0568832	0.00673536	Signaling by PDGF
											0.0569249	0.00692413	mitochondrial L-carnitine shuttle
											0.0569249	0.00692413	Venlafaxine Metabolism Pathway
											0.0569249	0.00692413	Imipramine Metabolism Pathway
											0.0595035	0.00730182	Osteoclast differentiation - Homo sapiens (human)
											0.0637399	0.00796737	IL-7 signaling
											0.0637399	0.00799699	Platelet degranulation
											0.0637399	0.00802752	Growth hormone receptor signaling
											0.0665464	0.00845262	mapkinase signaling pathway
											0.0685015	0.00877468	Degradation of the extracellular matrix
											0.0698764	0.00929144	TGF-beta signaling TAK1
											0.0698764	0.00929144	Receptor-type tyrosine-protein phosphatases
											0.0698764	0.00929144	Glycosaminoglycan biosynthesis - chondroitin sulfate / dermatan sulfate - Homo sapiens (human)
											0.0698764	0.00955254	Interferon gamma signaling
											0.0698764	0.00955254	IL-3 signaling
											0.0698764	0.00955254	IL-2 signaling
											0.0698764	0.00955254	thyroid hormone metabolism II (via conjugation and/or degradation)
											0.0698764	0.00955254	glycoaminoglycan-protein linkage region biosynthesis
											0.0700348	0.00964957	Interleukin-2 family signaling
											0.0716689	0.00995188	Response to elevated platelet cytosolic Ca2+

## Sheet: Fig7
									Fig. 7b	Relative mRNA expression					Fig. 7b	Relative mRNA expression
										GCM1		CKMT1			unpaired two-tailed Student's t-test	P Value
										TSTerm	ST-TSTerm	TSTerm	ST-TSTerm		GCM1: TSTerm VS ST-TSTerm	P=0.0001685
									#1	1.07584	5.07037	0.864749	5.38906		CKMT1: TSTerm VS ST-TSTerm	P=0.00054489
									#2	1.02038	6.07058	1.51427	6.88636
									#3	0.90378	6.14242	0.620984	6.0895
									Mean	0.999998	5.76112	1	6.12164
									SD	0.0878207	0.599289	0.461749	0.749169
									Fig. 7c	Relative CKMT1 mRNA level (JEG3)
										WT		GCM1-KO			Fig. 7c	Relative CKMT1 mRNA level (JEG3)
										DMSO	FSK	DMSO	FSK		unpaired two-tailed Student's t-test	P Value
										1	4.88988	0.657194	1.0444		WT +DMSO VS WT+FSK	P<0.0001
										1	4.61407	0.722814	1.27932		WT+FSK VS GCM1-KO+FSK	P=0.000160175
										1	5.4376	0.848586	1.45591
									Mean	1	4.98052	0.742865	1.25988
									SD	0	0.419181	0.0972586	0.206439
				Fig. 7c	Relative CKMT1 mRNA level (TS cell)										Fig. 7c	Relative CKMT1 mRNA level (TS cell)
					TSTerm#2	TS#2GCM1-KO#6	TS#2GCM1-KO#7	ST-TSTerm#2	ST-TS#2GCM1-KO#6	ST-TS#2GCM1-KO#7	EVT-TSTerm#2	EVT-TS#2GCM1-KO#6	EVT-TS#2GCM1-KO#7		two-way ANOVA with Tukey’s post hoc test	Adjusted P Value
					1.08893	0.914989	0.58613	4.86633	2.39709	0.492729	0.697987	0.480425	0.131432		TSTerm#2 VS ST-TSTerm#2	P<0.0001
					0.921141	0.910515	0.549776	5.96756	2.86857	0.357383	0.540268	0.451342	0.263982		ST-TSTerm#2 VS ST-TS#2GCM1-KO#6	P<0.0001
					0.989933	1.06823	0.573266	5.89485	2.29754	0.345638	1.11577	0.513982	0.192953		ST-TSTerm#2 VS ST-TS#2GCM1-KO#7	P<0.0001
				Mean	1	0.964579	0.569724	5.57625	2.52107	0.398583	0.784676	0.481916	0.196122
				SD	0.0843444	0.0897949	0.0184338	0.615881	0.305034	0.0817442	0.297384	0.0313465	0.066332
	Fig. 7f	Relative mRNA expression													Fig. 7f	Relative mRNA level expression
		CKMT1				hCGb				LHB					two-way ANOVA with Tukey’s post hoc test	Adjusted P Value
		TS Scramble shRNA	TS CKMT1 shRNA	ST Scramble shRNA	ST CKMT1 shRNA	TS Scramble shRNA	TS CKMT1 shRNA	ST Scramble shRNA	ST CKMT1 shRNA	TS Scramble shRNA	TS CKMT1 shRNA	ST Scramble shRNA	ST CKMT1 shRNA		CKMT1: ST Scramble shRNA VS ST CKMT1 shRNA	P<0.0001
		0.900387	0.0890716	8.38298	0.709865	0.776519	0.192585	67.518	38.9289	1.08421	0.68884	68.8188	44.3874		hCGb: ST Scramble shRNA VS ST CKMT1 shRNA	P=0.0008
		0.927466	0.0799807	8.45648	0.704062	0.84346	0.178167	71.2564	35.7775	0.953778	0.706774	64.8977	43.7923		LHB: ST Scramble shRNA VS ST CKMT1 shRNA	P<0.0001
		1.17215	0.0845261	8.71954	0.642166	1.38002	0.266735	89.4233	47.1679	0.96193	0.560854	71.3214	45.2841
	Mean	1	0.0845261	8.51966	0.685364	1	0.212496	76.0659	40.6248	0.999973	0.652156	68.346	44.4879
	SD	0.149697	0.00454545	0.176952	0.0375228	0.330805	0.0475229	11.7179	5.88148	0.073065	0.0795766	3.23786	0.750968
											Fig. 7g	Fusion index (%)			Fig. 7g	Fusion index (%)
												Scramble	shCKMT1		unpaired two-tailed Student's t-test	P Value
												23.1632	18.0965		Scramble VS shCKMT1	P=0.01028396
												20.139	16.6824
												22.1115	16.1962
											Mean	21.8046	16.9917
											SD	1.5353	0.987189
						Fig. 7g	% of total syncytial nuclei									Fig. 7g	% of total syncytial nuclei
							2~3		4~6		7~9		³10			unpaired two-tailed Student's t-test	P Value
							Scramble	shCKMT1	Scramble	shCKMT1	Scramble	shCKMT1				Scramble VS shCKMT1 (³10)	P=0.009138877
							42.0016	51.3484	21.7811	23.5061	15.0723	14.2462	21.145	10.8993
							58.9482	77.1391	14.8442	14.6763	7.49379	6.19187	18.7139	1.99275
							46.1813	75.0482	23.9244	16.9648	10.9557	6.30507	18.9386	1.68196
						Mean	49.0437	67.8452	20.1832	18.3824	11.1739	8.91437	19.5992	4.858
						SD	8.82845	14.3249	4.74633	4.58244	3.79395	4.61781	1.34346	5.23422
						Fig. 7h	Relative mRNA expression (Cyclo-Cr)									Fig. 7h	Relative mRNA level expression
							CKMT1		SYN1		hCGB		LHB			unpaired two-tailed Student's t-test	P Value
							ST	ST+Cyclo-Cr	ST	ST+Cyclo-Cr	ST	ST+Cyclo-Cr	ST	ST+Cyclo-Cr		CKMT1: ST VS ST+Cyclo-Cr	P=0.000341629
							1	0.595	1	0.747	1	0.559	1	0.723		SYN1: ST VS ST+Cyclo-Cr	P=0.002758732
							1	0.582	1	0.724	1	0.615	1	0.677		hCGb: ST VS ST+Cyclo-Cr	P=0.000694192
							1	0.47	1	0.595	1	0.45	1	0.616		LHB: ST VS ST+Cyclo-Cr	P=0.000450908
						Mean	1	0.549	1	0.688667	1	0.541333	1	0.672
						SD	0	0.0687241	0	0.0819288	0	0.0839067	0	0.0536749
												Fig. 7i	Normal VS Preeclampsia (GSE75010)			Fig. 7i	Expression (Normal VS Preeclampsia)
													Normal	Preeclampsia		Mann Whitney test	P Value
													10.4108	9.56968		Normal VS Preeclampsia	P=0.0205
													9.89385	10.4945
													10.0641	10.5234
													9.82601	10.2264
													10.7706	9.72575
													10.4525	10.4756
													10.4476	10.2964
													10.6881	10.3671
													10.9337	10.7945
													10.2311	10.3316
													10.2176	10.4155
													9.91121	10.2056
													10.9084	10.0215
													10.1416	11.1619
													10.9195	9.67962
													10.4315	10.4902
													9.88845	10.2364
													10.2611	9.85683
													11.1853	10.4164
													10.5307	10.0074
													11.2791	10.4249
													10.0638	10.0372
													11.155	10.2165
													9.79215	10.4276
													11.039	10.5873
													10.1681	10.5832
													10.597	10.6219
													10.4246	10.3487
													9.74933	10.5756
													10.6353	10.2444
													10.5754	10.4303
													10.911	10.2536
													10.2348	10.0101
													10.8902	10.3466
													10.4452	10.2145
													10.4782	10.0213
													9.6746	9.69335
													10.5632	10.9883
													10.8163	11.4905
													10.1361	10.6749
													10.8907	10.4976
													10.7743	9.86733
													10.5922	9.83586
													10.9304	9.80813
													10.863	10.4952
													10.7895	10.2269
													10.4007	10.1114
													9.85816	10.9113
													10.9186	10.5651
													10.2591	10.059
													9.72426	10.2073
													10.6273	9.75502
													10.8717	10.4781
													10.5646	10.2715
													9.94162	9.11397
													11.1004	10.5952
													10.1285	10.6677
													10.5649	10.9474
													10.0116	10.4786
													9.93509	10.1885
													10.3823	9.85854
													10.5343	10.8986
													10.9825	10.2193
													9.71677	10.2514
													9.83353	9.96874
													10.6944	10.1159
													10.1522	10.5394
													10.4515	10.2462
													10.9551	10.271
													10.4567	10.409
													10.0747	9.93437
													10.2636	9.70985
													10.4054	9.82658
													9.75641	10.299
													10.2825	10.3253
													10.5018	9.86427
													10.494	10.0212
														10.499
														10.1189
														10.8473
												Mean	10.4341	10.2849
												SD	0.411242	0.383989

## Sheet: Suppl Fig1
												Suppl Fig. 1d	Relative mRNA expression
													pCDH-GFP	pCDH-GFP-ΔNp63a-FLAG	pCDH-GFP	pCDH-GFP-ΔNp63a-FLAG	pCDH-GFP	pCDH-GFP-ΔNp63a-FLAG
													GCM1		HTRA4		hCGb
													1	0.58	1	0.67	1	0.33
													1	0.9	1	0.74	1	0.24
													1	0.98	1	0.75	1	0.28
												Mean	1	0.82	1	0.72	1	0.283333
												SD	0	0.21166	0	0.043589	0	0.0450925
												Suppl Fig. 1d			Relative mRNA expression
												unpaired two-tailed Student's t-test			P Value
												GCM1: pCDH-GFP VS pCDH-GFP-DNp63a-FLAG			P=0.21475
												HTRA4: pCDH-GFP VS pCDH-GFP-DNp63a-FLAG			P=0.000371321
												hCGb: pCDH-GFP VS pCDH-GFP-DNp63a-FLAG			P<0.0001
	Suppl Fig. 1f	Relative mRNA expression
		Scramble shRNA	DNp63a shRNA	Scramble shRNA	DNp63a shRNA	Scramble shRNA	DNp63a shRNA	Scramble shRNA	DNp63a shRNA	Scramble shRNA	DNp63a shRNA	Scramble shRNA	DNp63a shRNA
		DNp63a		ELF5		TEAD4		EPCAM		GCM1		hCGb
		1	0.44	1	0.59	1	0.77	1	0.74	1	1.54	1	5.1
		1	0.44	1	0.35	1	0.75	1	0.72	1	1.2	1	3.65
		1	0.53	1	0.43	1	0.83	1	0.93	1	1.359	1	3.345
	Mean	1	0.47	1	0.456667	1	0.783333	1	0.796667	1	1.36633	1	4.03167
	SD	0	0.0519615	0	0.122202	0	0.0416333	0	0.115902	0	0.170119	0	0.937688
	Suppl Fig. 1f			Relative mRNA expression
	unpaired two-tailed Student's t-test			P Value
	DNp63a: Scramble VS DNp63a shRNA			P<0.0001
	ELF5: Scramble VS DNp63a shRNA			P=0.00153
	TEAD4: Scramble VS DNp63a shRNA			P=0.000839
	EPCAM: Scramble VS DNp63a shRNA			P=0.038454
	GCM1: Scramble VS DNp63a shRNA			P=0.0203
	hCGb: Scramble VS DNp63a shRNA			P=0.005

## Sheet: Suppl Fig2
	Suppl Fig2a	Relative luciferase activity (p(GBS)4-E1bLuc)					Suppl Fig2a	Relative luciferase activity
		Condition 1	Condition 2	Condition 3	Condition 4		two-way ANOVA with Tukey’s post hoc test	Adjusted P Value
		pVP16	pVP16+pDNp63a-HA	pVP16-GCM1(1-167)	pVP16-GCM1(1-167)+pDNp63a-HA		Condition 1 VS Condition 3	P=0.0012
		39.6197	145.793	129.202	217.13		Condition 3 VS Condition 4	P=0.5272
		55.0567	123.164	197.211	189.982
		17.0901	111.861	161.909	166.799
	Mean	37.2555	126.939	162.774	191.304
	SD	19.0934	17.2781	34.0124	25.1913
	Suppl Fig2b	Relative luciferase activity (pG5-Luc)					Suppl Fig2b	Relative luciferase activity
		Condition 1	Condition 2	Condition 3	Condition 4		two-way ANOVA with Tukey’s post hoc test	Adjusted P Value
		pGal4-VP16	pGal4-VP16+pDNp63a-HA	pGal4-GCM1(167-436)	pGal4-GCM1(167-436)+pDNp63a-HA		Condition 3 VS Condition 4	P=0.86
		1095.88	1194.43	278.612	239.584
		871.256	1236.89	322.587	273.925
		875.992	1112.73	288.745	236.035
	Mean	947.708	1181.35	296.648	249.848
	SD	128.339	63.1025	23.0281	20.927

## Sheet: Suppl Fig3
	Suppl Fig3b	Relative luciferase activity
		pEF1	pDNp63a-FLAG
		168.695	3058.39
		218.29	2948.81
		157.527	3064.06
	Mean	181.504	3023.75
	SD	32.3436	64.9629
	Suppl Fig. 3b			Relative luciferase activity
	unpaired two-tailed Student's t-test			P Value
	pEF1 VS pDNp63a-FLAG			p<0.0001
							Suppl Fig. 3d	Relative mRNA expression
								Scramble shRNA	DNp63a shRNA	Scramble shRNA	DNp63a shRNA
								DNp63a		GATA3
								1	0.09	1	0.59
								1	0.11	1	0.53
								1	0.22	1	0.62
							Mean	1	0.14	1	0.58
							SD	0	0.07	0	0.0458258
							Suppl Fig. 3d			Relative mRNA expression
							unpaired two-tailed Student's t-test			P Value
							Np63a: Scramble VS DNp63a shRNA			P<0.0001
							GATA3: Scramble VS DNp63a shRNA			P<0.0001
	Suppl Fig. 3e	Relative mRNA expression									Suppl Fig. 3e			Relative mRNA expression
		TSTerm#2	ST-TSTerm#2	TSTerm#2	ST-TSTerm#2	TSTerm#2	ST-TSTerm#2	TSTerm#2	ST-TSTerm#2		unpaired two-tailed Student's t-test			P Value
		DNp63a		GATA3		GCM1		hCGb			Np63a: TSTerm#2 VS ST-TSTerm#2			P<0.0001
		1	0.12	1	0.55	1	5.73	1	181.4		GATA3: TSTerm#2 VS ST-TSTerm#2			P=0.00026421
		1	0.13	1	0.59	1	6.65	1	188.37		GCM1: TSTerm#2 VS ST-TSTerm#2			P=0.000150131
		1	0.1	1	0.46	1	5.49	1	170.76		hCGb: TSTerm#2 VS ST-TSTerm#2			P<0.0001
	Mean	1	0.116667	1	0.533333	1	5.95667	1	180.177
	SD	0	0.0152753	0	0.0665833	0	0.612318	0	8.86851

## Sheet: Suppl Fig5
		Suppl Fig5	Relative mRNA expression
			DNp63a		ELF5		TEAD4		EPCAM		AXIN2
			Scramble shRNA EGF/CASVY	DNp63a shRNA EGF/CASVY	Scramble shRNA EGF/CASVY	DNp63a shRNA EGF/CASVY	Scramble shRNA EGF/CASVY	DNp63a shRNA EGF/CASVY	Scramble shRNA EGF/CASVY	DNp63a shRNA EGF/CASVY	Scramble shRNA EGF/CASVY	DNp63a shRNA EGF/CASVY
			1	0.139399	1	0.804706	1	0.5506	1	0.901793	1	0.653554
			1	0.147032	1	0.922856	1	0.576068	1	0.902516	1	0.468083
			1	0.141659	1	0.721864	1	0.607028	1	0.861089	1	0.470467
		Mean	1	0.142697	1	0.816475	1	0.577899	1	0.888466	1	0.530701
		SD	0	0.00392087	0	0.101012	0	0.0282585	0	0.0237119	0	0.1064
		Suppl Fig. 5			Relative mRNA expression
		unpaired two-tailed Student's t-test			P Value
		Np63a: Scramble VS DNp63a shRNA			P<0.0001
		ELF5: Scramble VS DNp63a shRNA			P=0.034616809
		TEAD4: Scramble VS DNp63a shRNA			P<0.0001
		EPCAM: Scramble VS DNp63a shRNA			P=0.001235205
		AXIN2: Scramble VS DNp63a shRNA			P=0.001577002

[truncated: 1 more sheets: Suppl Fig7]
